# Supplementary material for: Pre-amplification in the context of high-throughput qPCR gene expression experiment
Source: BMC Mol Biol. 2015 Mar 11;16:5. doi: 10.1186/s12867-015-0033-9 (PMC4365555; doi:10.1186/s12867-015-0033-9)
Supplement: Additional file 1: — The Excel sheet with information on 24 assays used for pre-amplification. Five assays highlighted in gray were used for experiment 3.1. Additional information are added for these assays: LOD, LOQ. [file 12867_2015_33_MOESM1_ESM.xlsx]

## Sheet: Primers and probe
List of assays used for pre-amplification and their properties
Gene symbol	Gene description	refseq	Amplicon length	Forward primer sequence	Reverse primer sequence	Probe sequence	Efficiency probe (%)	Efficiency SYBR (%)	LOD (number of copies)	LOQ (number of copies)
CD83	Glycoprotein CD83 is one of the best-known maturation markers for human dendritic cells, induction of immune response	NM_004233	102	TCCGAAGATGTGGACTTG	CTCCATCCTCTCTTCACCA			1.05	1.96	5
EIF3M	Homo sapiens eukaryotic translation initiation factor 3, subunit M	NM_006360	104	CGACATCAGTGAAGAAGATCA	AATCAACATGAAGTCCACCTT			0.968	3.93	14
FKBP	FK506 binding protein 8, role in immunoregulation and basic cellular processes involving protein folding and trafficking	NM_012181	114	CAACATCAAGGCTCTCTTCC	ATCGTCTTGTTGGAAGGT			1.02	5.76	50
RND1	Rho family GTPase 1	NM_014470.3	86	CGAACAGACCTGAGTACTCT	TGCTTTGCTATTGCACAACC	CCTGCTTCTGGTGGGACAGCTCCA	0.976722	0.914	11.4	17
STK10	Serine/threonine kinase 10	NM_005990.3	139	CAGAATGAAAAGTGCCACCT	GGTTCAGATCCTCTTCCAGA			0.94	10.7	18
ATP2B4	ATPase, Ca++ transporting, plasma membrane 4	NM_001001396.1	87	GTCTTTTCAGGCATCTACCG	CCCAAATTCCACGATGAAAA			0.949571
CXCR1	CXCR1 chemokine (C-X-C motif) receptor 1	NM_000634	150	CCATCATCTACGCCTTCATC	TTCAGAGGTTGGAAGAGACA			0.954502
FAM126B	FAM126B family with sequence similarity 126, member B	NM_173822.3	112	AACATTCACTGCACAGAACC	ACCCATCCGACAAAGAGATT			0.948064
FCGR	Fc fragment of IgG, low affinity IIIa, receptor (CD16a)	NM_000569	112	GTGCCAGACAAACCTCTC	GTGAATAGGGTCTTCCTCCT			0.942826
FOSB	FBJ murine osteosarcoma viral oncogene homolog B	NM_006732.2	82	TGCCGAGTCTCAATATCTGT	GAGACCGGCGCACTC			0.874031
GNG2	Guanine nucleotide binding protein (G protein), gamma 2	NM_053064	120	CCTCAGGCTTTAGGAACTGA	CTTCCATCTTAAGCTGCTCT			0.943198
HIGD1A	HIG1 hypoxia inducible domain family, member 1A	NM_014056.3	103	CACTCTTCTATTTATTTTCAGTCACC	TCGACCAGAACTGGTTAGTAG			0.881804
IFNG	Interferon gamma receptor 1	NM_000416	120	GGGGTGTTACAACTGAAAAG	CCAGGCTAAGCACTAGAAAG			0.985164
LMNA	Lamin A/C	NM_005572.3	92	ACCTGGTGTGGAAGGC	GCGCATGGCCACTTC			0.922067
OAZ1	Ornithine decarboxylase antizyme 1	NM_004152.2	120	GAGAGAAGGAAGGGGATAAA	AGCAGTGGAGGGAGA			0.912541
PHF1	PHD finger protein 1	NM_002636	116	CCCAGTGTCTGAGCAAG	CACATCCACCCAGCGA			0.980322
RAD1	RAD1 homolog (S. pombe)	MIM:603153	116	CCTTGCTCTACTAACCATTCC	CAGTCAGGGCTTCCATTTTC			0.942
RLIM	Ring finger protein, LIM domain interacting	NM_016120	116	CCACCACCGCAAAACTC	CTTGTTGTATTTCCAGTTTGTCT			0.960639
STEAP4	STEAP family member 4	NM_024636	108	ATCACTTCTTTGCCATCTGT	CAGGGTGTGGGCTGT			0.930335
TMEM41B	Transmembrane protein 41B	NM_015012.2	122	TGAGAATAACACCATTTCTGCC	GGCTACAAAAGAAGGAGGTG			0.807463
USP32	Ubiquitin specific peptidase 32	NM_032582.3	126	GATGCTTTCAAGAGGACCTG	TGTTCCACCAAAAGAACAGT			0.794937
GAPDH	Glyceraldehyde-3-phosphate dehydrogenase	NM_002046.3	91	CCTCCACCTTTGACGCT	TTGCTGTAGCCAAATTCGTT			0.897423
GUSB	Glucuronidase, beta	NM_000181.3	87	AGAAACGATTGCAGGGTTTC	CCCAGATGGTACTGCTCTAG			0.846943
PPIB	Peptidyl-prolyl cis-trans isomerase B precursor	NM_000942.4	92	GGCAAAGTTCTAGAGGGCA	GCGATGATCACATCCTTCAG			0.894055
