# Supplementary material for: Pre-amplification in the context of high-throughput qPCR gene expression experiment
Source: BMC Mol Biol. 2015 Mar 11;16:5. doi: 10.1186/s12867-015-0033-9 (PMC4365555; doi:10.1186/s12867-015-0033-9)
Supplement: Additional file 2: — Table of all samples and their Cq and calculated characteristics as Concentration, Copy numbers, Cycle, Success and the example of the pre-amplification algorithm (expression differential) application. [file 12867_2015_33_MOESM2_ESM.xlsx]

## Sheet: table
Data for calculation of Success
Abreviation explanation
gene:	5 representative genes, which expression is spanning 4 orders of magnitude of dynamic range
donor:	4 blood samples from healthy individuals
Cp non-preamp:	Averaged from triplicates
Cp preamp:	Averaged from triplicates
dCq experimental:	Experimental difference of pre-amplification: ΔCqexperimental = Cqnon-preamp – Cqpreamp
copy:	Total cDNA copy number per pre-amplification reaction
cycle:	Number of pre-amplification cycles
concentration:	Equivalent to 0.078 ng, 0.32 ng, 1.25 ng, 5 ng, and 20 ng of total RNA per pre-amplification reaction
teor_diff:	Theoretical difference of pre-amplification was calculated as: ΔCqtheoretical = number of pre-amplification cycles – log2(all dilutions during the processing of the sample). The explanation and practical example is in another sheet.
exp_diff:	Expression differential: ΔΔCq= ΔCqtheoretical - ΔCqexperimental
success:	An experiment was classified as a Success if the Expression differential was less than ± 1.5
number	gene	donor	Cp non-preamp	Cq preamp	dCq experimental	copy	log2 copy	cycle	concentration	teor_diff	exp_diff	success
1	RND1 S	1	34.228	33.69	0.538	0.186821	-2.39593	15	0.078	1.36	0.822	1
2	RND1 S	2	34.83	34.485	0.345	0.113225	-3.18442	15	0.078	1.36	1.015	1
3	RND1 S	3	33.5575	NA	NA	0.158514	-2.64386	15	0.078	1.36	NA	0
4	RND1 S	4	33.415	NA	NA	0.158514	-2.64386	15	0.078	1.36	NA	0
5	RND1 S	1	34.228	34.775	NA	0.747283	-0.415037	15	0.32	3.36	NA	0	not possible to calculate with minus value in dCq experimental
6	RND1 S	2	34.83	35.8867	NA	0.452899	-1.152	15	0.32	3.36	NA	0	not possible to calculate with minus value in dCq experimental
7	RND1 S	3	33.5575	30.38	3.1775	0.634058	-0.666576	15	0.32	3.36	0.1825	1
8	RND1 S	4	33.415	29.21	4.205	0.634058	-0.666576	15	0.32	3.36	-0.845	1
9	RND1 S	1	34.228	28.22	6.008	2.98913	1.58015	15	1.25	5.36	-0.648	1
10	RND1 S	2	34.83	28.7533	6.07667	1.81159	0.85599	15	1.25	5.36	-0.716667	1
11	RND1 S	3	33.5575	NA	NA	2.53623	1.34483	15	1.25	5.36	NA	0
12	RND1 S	4	33.415	29.1967	4.21833	2.53623	1.34483	15	1.25	5.36	1.14167	1
13	RND1 S	1	34.228	27.2533	6.97467	11.9565	3.58015	15	5	7.36	0.385333	1
14	RND1 S	2	34.83	28.7867	6.04333	7.24638	2.85798	15	5	7.36	1.31667	1
15	RND1 S	3	33.5575	26.82	6.7375	10.1449	3.34199	15	5	7.36	0.6225	1
16	RND1 S	4	33.415	27.66	5.755	10.1449	3.34199	15	5	7.36	1.605	0
17	RND1 S	1	34.228	24.68	9.548	47.8261	5.57984	15	20	9.36	-0.188	1
18	RND1 S	2	34.83	25.3367	9.49333	28.9855	4.85748	15	20	9.36	-0.133333	1
19	RND1 S	3	33.5575	24.86	8.6975	40.5797	5.3427	15	20	9.36	0.6625	1
20	RND1 S	4	33.415	24.76	8.655	40.5797	5.3427	15	20	9.36	0.705	1
21	RND1 S	1	34.228	NA	NA	0.186821	-2.39593	18	0.078	4.36	NA	0
22	RND1 S	2	34.83	NA	NA	0.113225	-3.18442	18	0.078	4.36	NA	0
23	RND1 S	3	33.5575	28	5.5575	0.158514	-2.64386	18	0.078	4.36	-1.1975	1
24	RND1 S	4	33.415	NA	NA	0.158514	-2.64386	18	0.078	4.36	NA	0
25	RND1 S	1	34.228	27.2333	6.99467	0.747283	-0.415037	18	0.32	6.36	-0.634667	1
26	RND1 S	2	34.83	33.925	0.905	0.452899	-1.152	18	0.32	6.36	5.455	0
27	RND1 S	3	33.5575	33.565	-0.0075	0.634058	-0.666576	18	0.32	6.36	6.3675	0
28	RND1 S	4	33.415	27.2033	6.21167	0.634058	-0.666576	18	0.32	6.36	0.148333	1
29	RND1 S	1	34.228	25.3967	8.83133	2.98913	1.58015	18	1.25	8.36	-0.471333	1
30	RND1 S	2	34.83	26.26	8.57	1.81159	0.85599	18	1.25	8.36	-0.21	1
31	RND1 S	3	33.5575	27.6533	5.90417	2.53623	1.34483	18	1.25	8.36	2.45583	0
32	RND1 S	4	33.415	25.7867	7.62833	2.53623	1.34483	18	1.25	8.36	0.731667	1
33	RND1 S	1	34.228	24.1433	10.0847	11.9565	3.58015	18	5	10.36	0.275333	1
34	RND1 S	2	34.83	25.2967	9.53333	7.24638	2.85798	18	5	10.36	0.826667	1
35	RND1 S	3	33.5575	23.9233	9.63417	10.1449	3.34199	18	5	10.36	0.725833	1
36	RND1 S	4	33.415	25.1967	8.21833	10.1449	3.34199	18	5	10.36	2.14167	0
37	RND1 S	1	34.228	21.3433	12.8847	47.8261	5.57984	18	20	12.36	-0.524667	1
38	RND1 S	2	34.83	23.0733	11.7567	28.9855	4.85748	18	20	12.36	0.603333	1
39	RND1 S	3	33.5575	22.0767	11.4808	40.5797	5.3427	18	20	12.36	0.879167	1
40	RND1 S	4	33.415	22.29	11.125	40.5797	5.3427	18	20	12.36	1.235	1
41	RND1 S	1	34.228	NA	NA	0.186821	-2.39593	21	0.078	7.36	NA	0
42	RND1 S	2	34.83	NA	NA	0.113225	-3.18442	21	0.078	7.36	NA	0
43	RND1 S	3	33.5575	NA	NA	0.158514	-2.64386	21	0.078	7.36	NA	0
44	RND1 S	4	33.415	31.5167	1.89833	0.158514	-2.64386	21	0.078	7.36	5.46167	0
45	RND1 S	1	34.228	24.26	9.968	0.747283	-0.415037	21	0.32	9.36	-0.608	1
46	RND1 S	2	34.83	29.6167	5.21333	0.452899	-1.152	21	0.32	9.36	4.14667	0
47	RND1 S	3	33.5575	31.47	2.0875	0.634058	-0.666576	21	0.32	9.36	7.2725	0
48	RND1 S	4	33.415	29.47	3.945	0.634058	-0.666576	21	0.32	9.36	5.415	0
49	RND1 S	1	34.228	23.9967	10.2313	2.98913	1.58015	21	1.25	11.36	1.12867	1
50	RND1 S	2	34.83	23.2833	11.5467	1.81159	0.85599	21	1.25	11.36	-0.186667	1
51	RND1 S	3	33.5575	23.3133	10.2442	2.53623	1.34483	21	1.25	11.36	1.11583	1
52	RND1 S	4	33.415	30.0433	3.37167	2.53623	1.34483	21	1.25	11.36	NA	0	outlier in Cq preamp
53	RND1 S	1	34.228	21.5733	12.6547	11.9565	3.58015	21	5	13.36	0.705333	1
54	RND1 S	2	34.83	22.3933	12.4367	7.24638	2.85798	21	5	13.36	0.923333	1
55	RND1 S	3	33.5575	22.9467	10.6108	10.1449	3.34199	21	5	13.36	2.74917	0
56	RND1 S	4	33.415	22.7067	10.7083	10.1449	3.34199	21	5	13.36	2.65167	0
57	RND1 S	1	34.228	19.2667	14.9613	47.8261	5.57984	21	20	15.36	0.398667	1
58	RND1 S	2	34.83	19.3333	15.4967	28.9855	4.85748	21	20	15.36	-0.136667	1
59	RND1 S	3	33.5575	19.3633	14.1942	40.5797	5.3427	21	20	15.36	1.16583	1
60	RND1 S	4	33.415	19.47	13.945	40.5797	5.3427	21	20	15.36	1.415	1
61	RND1 S	1	34.228	22.42	11.808	0.186821	-2.39593	24	0.078	10.36	-1.448	1
62	RND1 S	2	34.83	NA	NA	0.113225	-3.18442	24	0.078	10.36	NA	0
63	RND1 S	3	33.5575	28.41	5.1475	0.158514	-2.64386	24	0.078	10.36	5.2125	0
64	RND1 S	4	33.415	NA	NA	0.158514	-2.64386	24	0.078	10.36	NA	0
65	RND1 S	1	34.228	22.17	12.058	0.747283	-0.415037	24	0.32	12.36	0.302	0
66	RND1 S	2	34.83	26.74	8.09	0.452899	-1.152	24	0.32	12.36	4.27	0
67	RND1 S	3	33.5575	28.5567	5.00083	0.634058	-0.666576	24	0.32	12.36	7.35917	0
68	RND1 S	4	33.415	27.4433	5.97167	0.634058	-0.666576	24	0.32	12.36	6.38833	0
69	RND1 S	1	34.228	27.01	7.218	2.98913	1.58015	24	1.25	14.36	7.142	0
70	RND1 S	2	34.83	21.4433	13.3867	1.81159	0.85599	24	1.25	14.36	0.973333	1
71	RND1 S	3	33.5575	21.4833	12.0742	2.53623	1.34483	24	1.25	14.36	2.28583	0
72	RND1 S	4	33.415	19.1567	14.2583	2.53623	1.34483	24	1.25	14.36	0.101667	1
73	RND1 S	1	34.228	20.13	14.098	11.9565	3.58015	24	5	16.36	2.262	0
74	RND1 S	2	34.83	20.0433	14.7867	7.24638	2.85798	24	5	16.36	1.57333	0
75	RND1 S	3	33.5575	18.4	15.1575	10.1449	3.34199	24	5	16.36	1.2025	1
76	RND1 S	4	33.415	18.6233	14.7917	10.1449	3.34199	24	5	16.36	1.56833	0
77	RND1 S	1	34.228	15.9467	18.2813	47.8261	5.57984	24	20	18.36	0.0786667	1
78	RND1 S	2	34.83	16.3133	18.5167	28.9855	4.85748	24	20	18.36	-0.156667	1
79	RND1 S	3	33.5575	16.5433	17.0142	40.5797	5.3427	24	20	18.36	1.34583	1
80	RND1 S	4	33.415	16.2767	17.1383	40.5797	5.3427	24	20	18.36	1.22167	1
81	CD83 S	1	26.0717	NA	NA	2.3125	1.20789	15	0.078	1.36	NA	0
82	CD83 S	2	27.1733	NA	NA	1.25	0.321928	15	0.078	1.36	NA	0
83	CD83 S	3	26.6317	NA	NA	1.95312	0.963474	15	0.078	1.36	NA	0
84	CD83 S	4	26.925	24.95	1.975	1.21875	0.286881	15	0.078	1.36	-0.615	1
85	CD83 S	1	26.0717	23.61	2.46167	9.25	3.20945	15	0.32	3.36	0.898333	1
86	CD83 S	2	27.1733	24.1	3.07333	5	2.32193	15	0.32	3.36	0.286667	1
87	CD83 S	3	26.6317	23.63	3.00167	7.8125	2.96532	15	0.32	3.36	0.358333	1
88	CD83 S	4	26.925	23.6433	3.28167	4.875	2.28688	15	0.32	3.36	0.0783333	1
89	CD83 S	1	26.0717	22.05	4.02167	37	5.20945	15	1.25	5.36	1.33833	1
90	CD83 S	2	27.1733	22.8767	4.29667	20	4.32193	15	1.25	5.36	1.06333	1
91	CD83 S	3	26.6317	21.8467	4.785	31.25	4.96578	15	1.25	5.36	0.575	1
92	CD83 S	4	26.925	22.1233	4.80167	19.5	4.2854	15	1.25	5.36	0.558333	1
93	CD83 S	1	26.0717	19.86	6.21167	148	7.20945	15	5	7.36	1.14833	1
94	CD83 S	2	27.1733	20.38	6.79333	80	6.32193	15	5	7.36	0.566667	1
95	CD83 S	3	26.6317	19.83	6.80167	125	6.96578	15	5	7.36	0.558333	1
96	CD83 S	4	26.925	20.005	6.92	78	6.2854	15	5	7.36	0.44	1
97	CD83 S	1	26.0717	17.36	8.71167	592	9.20945	15	20	9.36	0.648333	1
98	CD83 S	2	27.1733	18.19	8.98333	320	8.32193	15	20	9.36	0.376667	1
99	CD83 S	3	26.6317	17.7833	8.84833	500	8.96578	15	20	9.36	0.511667	1
100	CD83 S	4	26.925	17.94	8.985	312	8.2854	15	20	9.36	0.375	1
101	CD83 S	1	26.0717	22.5833	3.48833	2.3125	1.20789	18	0.078	4.36	0.871667	1
102	CD83 S	2	27.1733	24.4867	2.68667	1.25	0.321928	18	0.078	4.36	1.67333	0
103	CD83 S	3	26.6317	22.02	4.61167	1.95312	0.963474	18	0.078	4.36	-0.251667	1
104	CD83 S	4	26.925	23.1867	3.73833	1.21875	0.286881	18	0.078	4.36	0.621667	1
105	CD83 S	1	26.0717	20.4867	5.585	9.25	3.20945	18	0.32	6.36	0.775	1
106	CD83 S	2	27.1733	21.1833	5.99	5	2.32193	18	0.32	6.36	0.37	1
107	CD83 S	3	26.6317	20.6467	5.985	7.8125	2.96532	18	0.32	6.36	0.375	1
108	CD83 S	4	26.925	21.2367	5.68833	4.875	2.28688	18	0.32	6.36	0.671667	1
109	CD83 S	1	26.0717	18.8267	7.245	37	5.20945	18	1.25	8.36	1.115	1
110	CD83 S	2	27.1733	20.0667	7.10667	20	4.32193	18	1.25	8.36	1.25333	1
111	CD83 S	3	26.6317	19.5833	7.04833	31.25	4.96578	18	1.25	8.36	1.31167	1
112	CD83 S	4	26.925	19.2833	7.64167	19.5	4.2854	18	1.25	8.36	0.718333	1
113	CD83 S	1	26.0717	16.8	9.27167	148	7.20945	18	5	10.36	1.08833	1
114	CD83 S	2	27.1733	17.67	9.50333	80	6.32193	18	5	10.36	0.856667	1
115	CD83 S	3	26.6317	16.9833	9.64833	125	6.96578	18	5	10.36	0.711667	1
116	CD83 S	4	26.925	17.19	9.735	78	6.2854	18	5	10.36	0.625	1
117	CD83 S	1	26.0717	14.7533	11.3183	592	9.20945	18	20	12.36	1.04167	1
118	CD83 S	2	27.1733	15.205	11.9683	320	8.32193	18	20	12.36	0.391667	1
119	CD83 S	3	26.6317	14.94	11.6917	500	8.96578	18	20	12.36	0.668333	1
120	CD83 S	4	26.925	15.1433	11.7817	312	8.2854	18	20	12.36	0.578333	1
121	CD83 S	1	26.0717	19.4567	6.615	2.3125	1.20789	21	0.078	7.36	0.745	1
122	CD83 S	2	27.1733	22.2867	4.88667	1.25	0.321928	21	0.078	7.36	2.47333	0
123	CD83 S	3	26.6317	21.3033	5.32833	1.95312	0.963474	21	0.078	7.36	2.03167	0
124	CD83 S	4	26.925	19.7967	7.12833	1.21875	0.286881	21	0.078	7.36	0.231667	1
125	CD83 S	1	26.0717	17.9433	8.12833	9.25	3.20945	21	0.32	9.36	1.23167	1
126	CD83 S	2	27.1733	19.3567	7.81667	5	2.32193	21	0.32	9.36	1.54333	1
127	CD83 S	3	26.6317	18.6767	7.955	7.8125	2.96532	21	0.32	9.36	1.405	1
128	CD83 S	4	26.925	17.75	9.175	4.875	2.28688	21	0.32	9.36	0.185	1
129	CD83 S	1	26.0717	16.9167	9.155	37	5.20945	21	1.25	11.36	2.205	0
130	CD83 S	2	27.1733	17.1367	10.0367	20	4.32193	21	1.25	11.36	1.32333	1
131	CD83 S	3	26.6317	16.1667	10.465	31.25	4.96578	21	1.25	11.36	0.895	1
132	CD83 S	4	26.925	16.81	10.115	19.5	4.2854	21	1.25	11.36	1.245	1
133	CD83 S	1	26.0717	14.0767	11.995	148	7.20945	21	5	13.36	1.365	1
134	CD83 S	2	27.1733	15	12.1733	80	6.32193	21	5	13.36	1.18667	1
135	CD83 S	3	26.6317	13.9267	12.705	125	6.96578	21	5	13.36	0.655	1
136	CD83 S	4	26.925	14.7933	12.1317	78	6.2854	21	5	13.36	1.22833	1
137	CD83 S	1	26.0717	12.12	13.9517	592	9.20945	21	20	15.36	1.40833	1
138	CD83 S	2	27.1733	12.6467	14.5267	320	8.32193	21	20	15.36	0.833333	1
139	CD83 S	3	26.6317	11.9533	14.6783	500	8.96578	21	20	15.36	0.681667	1
140	CD83 S	4	26.925	12.12	14.805	312	8.2854	21	20	15.36	0.555	1
141	CD83 S	1	26.0717	17.8367	8.235	2.3125	1.20789	24	0.078	10.36	2.125	0
142	CD83 S	2	27.1733	17.355	9.81833	1.25	0.321928	24	0.078	10.36	0.541667	1
143	CD83 S	3	26.6317	16.1333	10.4983	1.95312	0.963474	24	0.078	10.36	-0.138333	1
144	CD83 S	4	26.925	18.7733	8.15167	1.21875	0.286881	24	0.078	10.36	2.20833	0
145	CD83 S	1	26.0717	15.295	10.7767	9.25	3.20945	24	0.32	12.36	1.58333	0
146	CD83 S	2	27.1733	15.285	11.8883	5	2.32193	24	0.32	12.36	0.471667	1
147	CD83 S	3	26.6317	15.6	11.0317	7.8125	2.96532	24	0.32	12.36	1.32833	1
148	CD83 S	4	26.925	14.88	12.045	4.875	2.28688	24	0.32	12.36	0.315	1
149	CD83 S	1	26.0717	13.3167	12.755	37	5.20945	24	1.25	14.36	1.605	1
150	CD83 S	2	27.1733	13.5033	13.67	20	4.32193	24	1.25	14.36	0.69	1
151	CD83 S	3	26.6317	13.2533	13.3783	31.25	4.96578	24	1.25	14.36	0.981667	1
152	CD83 S	4	26.925	13.1233	13.8017	19.5	4.2854	24	1.25	14.36	0.558333	1
153	CD83 S	1	26.0717	11.32	14.7517	148	7.20945	24	5	16.36	1.60833	0
154	CD83 S	2	27.1733	11.6833	15.49	80	6.32193	24	5	16.36	0.87	1
155	CD83 S	3	26.6317	11.0133	15.6183	125	6.96578	24	5	16.36	0.741667	1
156	CD83 S	4	26.925	11.4333	15.4917	78	6.2854	24	5	16.36	0.868333	1
157	CD83 S	1	26.0717	9.04333	17.0283	592	9.20945	24	20	18.36	1.33167	1
158	CD83 S	2	27.1733	9.60667	17.5667	320	8.32193	24	20	18.36	0.793333	1
159	CD83 S	3	26.6317	9.06	17.5717	500	8.96578	24	20	18.36	0.788333	1
160	CD83 S	4	26.925	9.23667	17.6883	312	8.2854	24	20	18.36	0.671667	1
161	EIF3M S	1	23.1267	23.2067	-0.08	23.9062	4.57954	15	0.078	1.36	1.44	1
162	EIF3M S	2	23.8233	23.7833	0.04	19.5312	4.28762	15	0.078	1.36	1.32	1
163	EIF3M S	3	23.76	23.1	0.66	21.5625	4.43029	15	0.078	1.36	0.7	1
164	EIF3M S	4	23.92	23.8133	0.106667	12.2344	3.61235	15	0.078	1.36	1.25333	1
165	EIF3M S	1	23.1267	21.1633	1.96333	95.625	6.57939	15	0.32	3.36	1.39667	1
166	EIF3M S	2	23.8233	21.74	2.08333	78.125	6.2878	15	0.32	3.36	1.27667	1
167	EIF3M S	3	23.76	21.0933	2.66667	86.25	6.43045	15	0.32	3.36	0.693333	1
168	EIF3M S	4	23.92	21.62	2.3	48.9375	5.61294	15	0.32	3.36	1.06	1
169	EIF3M S	1	23.1267	19.1533	3.97333	382.5	8.57932	15	1.25	5.36	1.38667	1
170	EIF3M S	2	23.8233	19.7467	4.07667	312.5	8.28771	15	1.25	5.36	1.28333	1
171	EIF3M S	3	23.76	19.5333	4.22667	345	8.43045	15	1.25	5.36	1.13333	1
172	EIF3M S	4	23.92	19.8433	4.07667	195.75	7.61287	15	1.25	5.36	1.28333	1
173	EIF3M S	1	23.1267	17.0533	6.07333	1530	10.5793	15	5	7.36	1.28667	1
174	EIF3M S	2	23.8233	17.5767	6.24667	1250	10.2877	15	5	7.36	1.11333	1
175	EIF3M S	3	23.76	16.9067	6.85333	1380	10.4305	15	5	7.36	0.506667	1
176	EIF3M S	4	23.92	17.6633	6.25667	783	9.61287	15	5	7.36	1.10333	1
177	EIF3M S	1	23.1267	14.6467	8.48	6120	12.5793	15	20	9.36	0.88	1
178	EIF3M S	2	23.8233	15.45	8.37333	5000	12.2877	15	20	9.36	0.986667	1
179	EIF3M S	3	23.76	15.1233	8.63667	5520	12.4305	15	20	9.36	0.723333	1
180	EIF3M S	4	23.92	15.6167	8.30333	3132	11.6129	15	20	9.36	1.05667	1
181	EIF3M S	1	23.1267	19.5633	3.56333	23.9062	4.57954	18	0.078	4.36	0.796667	1
182	EIF3M S	2	23.8233	20.6833	3.14	19.5312	4.28762	18	0.078	4.36	1.22	1
183	EIF3M S	3	23.76	20.5633	3.19667	21.5625	4.43029	18	0.078	4.36	1.16333	1
184	EIF3M S	4	23.92	20.4167	3.50333	12.2344	3.61235	18	0.078	4.36	0.856667	1
185	EIF3M S	1	23.1267	17.8067	5.32	95.625	6.57939	18	0.32	6.36	1.04	1
186	EIF3M S	2	23.8233	19.0267	4.79667	78.125	6.2878	18	0.32	6.36	1.56333	0
187	EIF3M S	3	23.76	18.5567	5.20333	86.25	6.43045	18	0.32	6.36	1.15667	1
188	EIF3M S	4	23.92	18.69	5.23	48.9375	5.61294	18	0.32	6.36	1.13	1
189	EIF3M S	1	23.1267	15.5967	7.53	382.5	8.57932	18	1.25	8.36	0.83	1
190	EIF3M S	2	23.8233	16.71	7.11333	312.5	8.28771	18	1.25	8.36	1.24667	1
191	EIF3M S	3	23.76	16.51	7.25	345	8.43045	18	1.25	8.36	1.11	1
192	EIF3M S	4	23.92	17.0133	6.90667	195.75	7.61287	18	1.25	8.36	1.45333	1
193	EIF3M S	1	23.1267	13.6933	9.43333	1530	10.5793	18	5	10.36	0.926667	1
194	EIF3M S	2	23.8233	14.5	9.32333	1250	10.2877	18	5	10.36	1.03667	1
195	EIF3M S	3	23.76	14.5333	9.22667	1380	10.4305	18	5	10.36	1.13333	1
196	EIF3M S	4	23.92	14.7833	9.13667	783	9.61287	18	5	10.36	1.22333	1
197	EIF3M S	1	23.1267	11.8967	11.23	6120	12.5793	18	20	12.36	1.13	1
198	EIF3M S	2	23.8233	12.45	11.3733	5000	12.2877	18	20	12.36	0.986667	1
199	EIF3M S	3	23.76	12.41	11.35	5520	12.4305	18	20	12.36	1.01	1
200	EIF3M S	4	23.92	12.61	11.31	3132	11.6129	18	20	12.36	1.05	1
201	EIF3M S	1	23.1267	17.1833	5.94333	23.9062	4.57954	21	0.078	7.36	1.41667	1
202	EIF3M S	2	23.8233	17.88	5.94333	19.5312	4.28762	21	0.078	7.36	1.41667	1
203	EIF3M S	3	23.76	18.1133	5.64667	21.5625	4.43029	21	0.078	7.36	1.71333	0
204	EIF3M S	4	23.92	18.03	5.89	12.2344	3.61235	21	0.078	7.36	1.47	1
205	EIF3M S	1	23.1267	15.4333	7.69333	95.625	6.57939	21	0.32	9.36	1.66667	0
206	EIF3M S	2	23.8233	16.51	7.31333	78.125	6.2878	21	0.32	9.36	2.04667	0
207	EIF3M S	3	23.76	16.3633	7.39667	86.25	6.43045	21	0.32	9.36	1.96333	0
208	EIF3M S	4	23.92	16.07	7.85	48.9375	5.61294	21	0.32	9.36	1.51	1
209	EIF3M S	1	23.1267	13.1467	9.98	382.5	8.57932	21	1.25	11.36	1.38	1
210	EIF3M S	2	23.8233	14.04	9.78333	312.5	8.28771	21	1.25	11.36	1.57667	0
211	EIF3M S	3	23.76	13.76	10	345	8.43045	21	1.25	11.36	1.36	1
212	EIF3M S	4	23.92	14.26	9.66	195.75	7.61287	21	1.25	11.36	1.7	0
213	EIF3M S	1	23.1267	11.16	11.9667	1530	10.5793	21	5	13.36	1.39333	1
214	EIF3M S	2	23.8233	11.8767	11.9467	1250	10.2877	21	5	13.36	1.41333	1
215	EIF3M S	3	23.76	11.55	12.21	1380	10.4305	21	5	13.36	1.15	1
216	EIF3M S	4	23.92	12.0367	11.8833	783	9.61287	21	5	13.36	1.47667	1
217	EIF3M S	1	23.1267	9.26	13.8667	6120	12.5793	21	20	15.36	1.49333	1
218	EIF3M S	2	23.8233	9.79333	14.03	5000	12.2877	21	20	15.36	1.33	1
219	EIF3M S	3	23.76	9.45667	14.3033	5520	12.4305	21	20	15.36	1.05667	1
220	EIF3M S	4	23.92	9.84333	14.0767	3132	11.6129	21	20	15.36	1.28333	1
221	EIF3M S	1	23.1267	14.4933	8.63333	23.9062	4.57954	24	0.078	10.36	1.72667	0
222	EIF3M S	2	23.8233	14.7067	9.11667	19.5312	4.28762	24	0.078	10.36	1.24333	1
223	EIF3M S	3	23.76	15.36	8.4	21.5625	4.43029	24	0.078	10.36	1.96	0
224	EIF3M S	4	23.92	14.93	8.99	12.2344	3.61235	24	0.078	10.36	1.37	1
225	EIF3M S	1	23.1267	12.6267	10.5	95.625	6.57939	24	0.32	12.36	1.86	0
226	EIF3M S	2	23.8233	12.8367	10.9867	78.125	6.2878	24	0.32	12.36	1.37333	1
227	EIF3M S	3	23.76	12.7833	10.9767	86.25	6.43045	24	0.32	12.36	1.38333	1
228	EIF3M S	4	23.92	12.8533	11.0667	48.9375	5.61294	24	0.32	12.36	1.29333	1
229	EIF3M S	1	23.1267	10.6867	12.44	382.5	8.57932	24	1.25	14.36	1.92	0
230	EIF3M S	2	23.8233	10.8333	12.99	312.5	8.28771	24	1.25	14.36	1.37	1
231	EIF3M S	3	23.76	10.9	12.86	345	8.43045	24	1.25	14.36	1.5	1
232	EIF3M S	4	23.92	10.8267	13.0933	195.75	7.61287	24	1.25	14.36	1.26667	1
233	EIF3M S	1	23.1267	8.54667	14.58	1530	10.5793	24	5	16.36	1.78	0
234	EIF3M S	2	23.8233	8.85333	14.97	1250	10.2877	24	5	16.36	1.39	1
235	EIF3M S	3	23.76	8.87	14.89	1380	10.4305	24	5	16.36	1.47	1
236	EIF3M S	4	23.92	8.96667	14.9533	783	9.61287	24	5	16.36	1.40667	1
237	EIF3M S	1	23.1267	7.04333	16.0833	6120	12.5793	24	20	18.36	2.27667	0
238	EIF3M S	2	23.8233	7.11667	16.7067	5000	12.2877	24	20	18.36	1.65333	0
239	EIF3M S	3	23.76	7.31	16.45	5520	12.4305	24	20	18.36	1.91	0
240	EIF3M S	4	23.92	7.11	16.81	3132	11.6129	24	20	18.36	1.55	0
241	STK10 S	1	20.98	20.7867	0.193333	110.469	6.78751	15	0.078	1.36	1.16667	1
242	STK10 S	2	22.04	21.3933	0.646667	63.8594	5.99684	15	0.078	1.36	0.713333	1
243	STK10 S	3	21.3067	20.8467	0.46	127.938	6.99932	15	0.078	1.36	0.9	1
244	STK10 S	4	21.8083	21.6967	0.111667	54.8594	5.77768	15	0.078	1.36	1.24833	1
245	STK10 S	1	20.98	18.58	2.4	441.875	8.78751	15	0.32	3.36	0.96	1
246	STK10 S	2	22.04	19.79	2.25	255.438	7.99684	15	0.32	3.36	1.11	1
247	STK10 S	3	21.3067	18.8167	2.49	511.75	8.9993	15	0.32	3.36	0.87	1
248	STK10 S	4	21.8083	19.5433	2.265	219.438	7.77768	15	0.32	3.36	1.095	1
249	STK10 S	1	20.98	16.9033	4.07667	1767.5	10.7875	15	1.25	5.36	1.28333	1
250	STK10 S	2	22.04	17.7	4.34	1021.75	9.99683	15	1.25	5.36	1.02	1
251	STK10 S	3	21.3067	16.8967	4.41	2047	10.9993	15	1.25	5.36	0.95	1
252	STK10 S	4	21.8083	17.5767	4.23167	877.75	9.77767	15	1.25	5.36	1.12833	1
253	STK10 S	1	20.98	14.81	6.17	7070	12.7875	15	5	7.36	1.19	1
254	STK10 S	2	22.04	15.4533	6.58667	4087	11.9968	15	5	7.36	0.773333	1
255	STK10 S	3	21.3067	14.31	6.99667	8188	12.9993	15	5	7.36	0.363333	1
256	STK10 S	4	21.8083	15.24	6.56833	3511	11.7777	15	5	7.36	0.791667	1
257	STK10 S	1	20.98	12.17	8.81	28280	14.7875	15	20	9.36	0.55	1
258	STK10 S	2	22.04	13.1267	8.91333	16348	13.9968	15	20	9.36	0.446667	1
259	STK10 S	3	21.3067	12.38	8.92667	32752	14.9993	15	20	9.36	0.433333	1
260	STK10 S	4	21.8083	13.1567	8.65167	14044	13.7777	15	20	9.36	0.708333	1
261	STK10 S	1	20.98	17.4667	3.51333	110.469	6.78751	18	0.078	4.36	0.846667	1
262	STK10 S	2	22.04	18.59	3.45	63.8594	5.99684	18	0.078	4.36	0.91	1
263	STK10 S	3	21.3067	17.75	3.55667	127.938	6.99932	18	0.078	4.36	0.803333	1
264	STK10 S	4	21.8083	18.4733	3.335	54.8594	5.77768	18	0.078	4.36	1.025	1
265	STK10 S	1	20.98	15.4567	5.52333	441.875	8.78751	18	0.32	6.36	0.836667	1
266	STK10 S	2	22.04	16.9667	5.07333	255.438	7.99684	18	0.32	6.36	1.28667	1
267	STK10 S	3	21.3067	15.75	5.55667	511.75	8.9993	18	0.32	6.36	0.803333	1
268	STK10 S	4	21.8083	16.5833	5.225	219.438	7.77768	18	0.32	6.36	1.135	1
269	STK10 S	1	20.98	13.2033	7.77667	1767.5	10.7875	18	1.25	8.36	0.583333	1
270	STK10 S	2	22.04	14.5733	7.46667	1021.75	9.99683	18	1.25	8.36	0.893333	1
271	STK10 S	3	21.3067	13.79	7.51667	2047	10.9993	18	1.25	8.36	0.843333	1
272	STK10 S	4	21.8083	14.7233	7.085	877.75	9.77767	18	1.25	8.36	1.275	1
273	STK10 S	1	20.98	11.2433	9.73667	7070	12.7875	18	5	10.36	0.623333	1
274	STK10 S	2	22.04	12.3667	9.67333	4087	11.9968	18	5	10.36	0.686667	1
275	STK10 S	3	21.3067	11.8367	9.47	8188	12.9993	18	5	10.36	0.89	1
276	STK10 S	4	21.8083	12.2667	9.54167	3511	11.7777	18	5	10.36	0.818333	1
277	STK10 S	1	20.98	9.28333	11.6967	28280	14.7875	18	20	12.36	0.663333	1
278	STK10 S	2	22.04	10.25	11.79	16348	13.9968	18	20	12.36	0.57	1
279	STK10 S	3	21.3067	9.54667	11.76	32752	14.9993	18	20	12.36	0.6	1
280	STK10 S	4	21.8083	10.0467	11.7617	14044	13.7777	18	20	12.36	0.598333	1
281	STK10 S	1	20.98	15.1233	5.85667	110.469	6.78751	21	0.078	7.36	1.50333	1
282	STK10 S	2	22.04	15.8633	6.17667	63.8594	5.99684	21	0.078	7.36	1.18333	1
283	STK10 S	3	21.3067	15.71	5.59667	127.938	6.99932	21	0.078	7.36	1.76333	0
284	STK10 S	4	21.8083	15.74	6.06833	54.8594	5.77768	21	0.078	7.36	1.29167	1
285	STK10 S	1	20.98	13.2433	7.73667	441.875	8.78751	21	0.32	9.36	1.62333	0
286	STK10 S	2	22.04	14.2467	7.79333	255.438	7.99684	21	0.32	9.36	1.56667	0
287	STK10 S	3	21.3067	13.7733	7.53333	511.75	8.9993	21	0.32	9.36	1.82667	0
288	STK10 S	4	21.8083	13.78	8.02833	219.438	7.77768	21	0.32	9.36	1.33167	1
289	STK10 S	1	20.98	11.0133	9.96667	1767.5	10.7875	21	1.25	11.36	1.39333	1
290	STK10 S	2	22.04	11.85	10.19	1021.75	9.99683	21	1.25	11.36	1.17	1
291	STK10 S	3	21.3067	10.7767	10.53	2047	10.9993	21	1.25	11.36	0.83	1
292	STK10 S	4	21.8083	11.96	9.84833	877.75	9.77767	21	1.25	11.36	1.51167	1
293	STK10 S	1	20.98	8.82	12.16	7070	12.7875	21	5	13.36	1.2	1
294	STK10 S	2	22.04	9.85667	12.1833	4087	11.9968	21	5	13.36	1.17667	1
295	STK10 S	3	21.3067	8.81667	12.49	8188	12.9993	21	5	13.36	0.87	1
296	STK10 S	4	21.8083	9.77	12.0383	3511	11.7777	21	5	13.36	1.32167	1
297	STK10 S	1	20.98	6.92333	14.0567	28280	14.7875	21	20	15.36	1.30333	1
298	STK10 S	2	22.04	7.51333	14.5267	16348	13.9968	21	20	15.36	0.833333	1
299	STK10 S	3	21.3067	7.18	14.1267	32752	14.9993	21	20	15.36	1.23333	1
300	STK10 S	4	21.8083	7.19667	14.6117	14044	13.7777	21	20	15.36	0.748333	1
301	STK10 S	1	20.98	12.1233	8.85667	110.469	6.78751	24	0.078	10.36	1.50333	1
302	STK10 S	2	22.04	12.7767	9.26333	63.8594	5.99684	24	0.078	10.36	1.09667	1
303	STK10 S	3	21.3067	12.0433	9.26333	127.938	6.99932	24	0.078	10.36	1.09667	1
304	STK10 S	4	21.8083	12.7133	9.095	54.8594	5.77768	24	0.078	10.36	1.265	1
305	STK10 S	1	20.98	10.2467	10.7333	441.875	8.78751	24	0.32	12.36	1.62667	0
306	STK10 S	2	22.04	10.7633	11.2767	255.438	7.99684	24	0.32	12.36	1.08333	1
307	STK10 S	3	21.3067	10.0367	11.27	511.75	8.9993	24	0.32	12.36	1.09	1
308	STK10 S	4	21.8083	10.4467	11.3617	219.438	7.77768	24	0.32	12.36	0.998333	1
309	STK10 S	1	20.98	8.19667	12.7833	1767.5	10.7875	24	1.25	14.36	1.57667	0
310	STK10 S	2	22.04	8.78	13.26	1021.75	9.99683	24	1.25	14.36	1.1	1
311	STK10 S	3	21.3067	7.97667	13.33	2047	10.9993	24	1.25	14.36	1.03	1
312	STK10 S	4	21.8083	8.21333	13.595	877.75	9.77767	24	1.25	14.36	0.765	1
313	STK10 S	1	20.98	7.11333	13.8667	7070	12.7875	24	5	16.36	2.49333	0
314	STK10 S	2	22.04	7.13	14.91	4087	11.9968	24	5	16.36	1.45	1
315	STK10 S	3	21.3067	6.88333	14.4233	8188	12.9993	24	5	16.36	1.93667	0
316	STK10 S	4	21.8083	7.28333	14.525	3511	11.7777	24	5	16.36	1.835	0
317	STK10 S	1	20.98	5.70333	15.2767	28280	14.7875	24	20	18.36	3.08333	0
318	STK10 S	2	22.04	5.91333	16.1267	16348	13.9968	24	20	18.36	2.23333	0
319	STK10 S	3	21.3067	5.68667	15.62	32752	14.9993	24	20	18.36	2.74	0
320	STK10 S	4	21.8083	5.99667	15.8117	14044	13.7777	24	20	18.36	2.54833	0
321	FKBP S	1	18.5317	18.58	-0.0483333	784.375	9.61541	15	0.078	1.36	1.40833	1
322	FKBP S	2	18.8983	18.95	-0.0516667	742.188	9.53564	15	0.078	1.36	1.41167	1
323	FKBP S	3	18.9283	18.7467	0.181667	1140.62	10.1556	15	0.078	1.36	1.17833	1
324	FKBP S	4	18.5683	18.225	0.343333	684.375	9.41865	15	0.078	1.36	1.01667	1
325	FKBP S	1	18.5317	16.285	2.24667	3137.5	11.6154	15	0.32	3.36	1.11333	1
326	FKBP S	2	18.8983	16.8	2.09833	2968.75	11.5356	15	0.32	3.36	1.26167	1
327	FKBP S	3	18.9283	16.6267	2.30167	4562.5	12.1556	15	0.32	3.36	1.05833	1
328	FKBP S	4	18.5683	16.39	2.17833	2737.5	11.4186	15	0.32	3.36	1.18167	1
329	FKBP S	1	18.5317	14.88	3.65167	12550	13.6154	15	1.25	5.36	1.70833	0
330	FKBP S	2	18.8983	14.8833	4.015	11875	13.5356	15	1.25	5.36	1.345	1
331	FKBP S	3	18.9283	14.7133	4.215	18250	14.1556	15	1.25	5.36	1.145	1
332	FKBP S	4	18.5683	14.2133	4.355	10950	13.4186	15	1.25	5.36	1.005	1
333	FKBP S	1	18.5317	12.8233	5.70833	50200	15.6154	15	5	7.36	1.65167	0
334	FKBP S	2	18.8983	12.69	6.20833	47500	15.5356	15	5	7.36	1.15167	1
335	FKBP S	3	18.9283	12.035	6.89333	73000	16.1556	15	5	7.36	0.466667	1
336	FKBP S	4	18.5683	12.0567	6.51167	43800	15.4186	15	5	7.36	0.848333	1
337	FKBP S	1	18.5317	10.235	8.29667	200800	17.6154	15	20	9.36	1.06333	1
338	FKBP S	2	18.8983	10.97	7.92833	190000	17.5356	15	20	9.36	1.43167	1
339	FKBP S	3	18.9283	10.395	8.53333	292000	18.1556	15	20	9.36	0.826667	1
340	FKBP S	4	18.5683	10.12	8.44833	175200	17.4186	15	20	9.36	0.911667	1
341	FKBP S	1	18.5317	15.5767	2.955	784.375	9.61541	18	0.078	4.36	1.405	1
342	FKBP S	2	18.8983	15.87	3.02833	742.188	9.53564	18	0.078	4.36	1.33167	1
343	FKBP S	3	18.9283	15.6567	3.27167	1140.62	10.1556	18	0.078	4.36	1.08833	1
344	FKBP S	4	18.5683	15.2	3.36833	684.375	9.41865	18	0.078	4.36	0.991667	1
345	FKBP S	1	18.5317	13.49	5.04167	3137.5	11.6154	18	0.32	6.36	1.31833	1
346	FKBP S	2	18.8983	14.2733	4.625	2968.75	11.5356	18	0.32	6.36	1.735	0
347	FKBP S	3	18.9283	13.8833	5.045	4562.5	12.1556	18	0.32	6.36	1.315	1
348	FKBP S	4	18.5683	13.3067	5.26167	2737.5	11.4186	18	0.32	6.36	1.09833	1
349	FKBP S	1	18.5317	11.39	7.14167	12550	13.6154	18	1.25	8.36	1.21833	1
350	FKBP S	2	18.8983	11.9433	6.955	11875	13.5356	18	1.25	8.36	1.405	1
351	FKBP S	3	18.9283	11.8267	7.10167	18250	14.1556	18	1.25	8.36	1.25833	1
352	FKBP S	4	18.5683	11.78	6.78833	10950	13.4186	18	1.25	8.36	1.57167	0
353	FKBP S	1	18.5317	9.18	9.35167	50200	15.6154	18	5	10.36	1.00833	1
354	FKBP S	2	18.8983	9.71333	9.185	47500	15.5356	18	5	10.36	1.175	1
355	FKBP S	3	18.9283	9.81333	9.115	73000	16.1556	18	5	10.36	1.245	1
356	FKBP S	4	18.5683	9.10667	9.46167	43800	15.4186	18	5	10.36	0.898333	1
357	FKBP S	1	18.5317	7.545	10.9867	200800	17.6154	18	20	12.36	1.37333	1
358	FKBP S	2	18.8983	7.96333	10.935	190000	17.5356	18	20	12.36	1.425	1
359	FKBP S	3	18.9283	7.91667	11.0117	292000	18.1556	18	20	12.36	1.34833	1
360	FKBP S	4	18.5683	7.27	11.2983	175200	17.4186	18	20	12.36	1.06167	1
361	FKBP S	1	18.5317	16.14	2.39167	784.375	9.61541	21	0.078	4.36	1.96833	0
362	FKBP S	2	18.8983	16.22	2.67833	742.188	9.53564	21	0.078	4.36	1.68167	0
363	FKBP S	3	18.9283	16.61	2.31833	1140.62	10.1556	21	0.078	4.36	2.04167	0
364	FKBP S	4	18.5683	15.53	3.03833	684.375	9.41865	21	0.078	4.36	1.32167	1
365	FKBP S	1	18.5317	14.08	4.45167	3137.5	11.6154	21	0.32	6.36	1.90833	0
366	FKBP S	2	18.8983	14.62	4.27833	2968.75	11.5356	21	0.32	6.36	2.08167	0
367	FKBP S	3	18.9283	14.73	4.19833	4562.5	12.1556	21	0.32	6.36	2.16167	0
368	FKBP S	4	18.5683	13.6733	4.895	2737.5	11.4186	21	0.32	6.36	1.465	1
369	FKBP S	1	18.5317	12.1367	6.395	12550	13.6154	21	1.25	8.36	1.965	0
370	FKBP S	2	18.8983	12.18	6.71833	11875	13.5356	21	1.25	8.36	1.64167	0
371	FKBP S	3	18.9283	11.9967	6.93167	18250	14.1556	21	1.25	8.36	1.42833	1
372	FKBP S	4	18.5683	11.88	6.68833	10950	13.4186	21	1.25	8.36	1.67167	0
373	FKBP S	1	18.5317	10.1033	8.42833	50200	15.6154	21	5	10.36	1.93167	0
374	FKBP S	2	18.8983	10.205	8.69333	47500	15.5356	21	5	10.36	1.66667	0
375	FKBP S	3	18.9283	9.98667	8.94167	73000	16.1556	21	5	10.36	1.41833	1
376	FKBP S	4	18.5683	9.86333	8.705	43800	15.4186	21	5	10.36	1.655	0
377	FKBP S	1	18.5317	8.92	9.61167	200800	17.6154	21	20	12.36	2.74833	0
378	FKBP S	2	18.8983	8.95	9.94833	190000	17.5356	21	20	12.36	2.41167	0
379	FKBP S	3	18.9283	8.88	10.0483	292000	18.1556	21	20	12.36	2.31167	0
380	FKBP S	4	18.5683	8.56	10.0083	175200	17.4186	21	20	12.36	2.35167	0
381	FKBP S	1	18.5317	13.4467	5.085	784.375	9.61541	24	0.078	7.36	2.275	0
382	FKBP S	2	18.8983	13.3533	5.545	742.188	9.53564	24	0.078	7.36	1.815	0
383	FKBP S	3	18.9283	12.99	5.93833	1140.62	10.1556	24	0.078	7.36	1.42167	1
384	FKBP S	4	18.5683	12.9267	5.64167	684.375	9.41865	24	0.078	7.36	1.71833	0
385	FKBP S	1	18.5317	11.7	6.83167	3137.5	11.6154	24	0.32	9.36	2.52833	0
386	FKBP S	2	18.8983	11.1667	7.73167	2968.75	11.5356	24	0.32	9.36	1.62833	0
387	FKBP S	3	18.9283	11.2967	7.63167	4562.5	12.1556	24	0.32	9.36	1.72833	0
388	FKBP S	4	18.5683	10.9333	7.635	2737.5	11.4186	24	0.32	9.36	1.725	0
389	FKBP S	1	18.5317	9.69	8.84167	12550	13.6154	24	1.25	11.36	2.51833	0
390	FKBP S	2	18.8983	9.47	9.42833	11875	13.5356	24	1.25	11.36	1.93167	0
391	FKBP S	3	18.9283	9.42667	9.50167	18250	14.1556	24	1.25	11.36	1.85833	0
392	FKBP S	4	18.5683	8.80333	9.765	10950	13.4186	24	1.25	11.36	1.595	0
393	FKBP S	1	18.5317	8.59333	9.93833	50200	15.6154	24	5	13.36	3.42167	0
394	FKBP S	2	18.8983	8.15333	10.745	47500	15.5356	24	5	13.36	2.615	0
395	FKBP S	3	18.9283	8.36333	10.565	73000	16.1556	24	5	13.36	2.795	0
396	FKBP S	4	18.5683	8.04667	10.5217	43800	15.4186	24	5	13.36	2.83833	0
397	FKBP S	1	18.5317	8.05667	10.475	200800	17.6154	24	20	15.36	4.885	0
398	FKBP S	2	18.8983	7.84333	11.055	190000	17.5356	24	20	15.36	4.305	0
399	FKBP S	3	18.9283	8.02333	10.905	292000	18.1556	24	20	15.36	4.455	0
400	FKBP S	4	18.5683	7.875	10.6933	175200	17.4186	24	20	15.36	4.66667	0

## Sheet: Calculation example
Example for calculation of Success
Source data
number	gene	donor	Cp non-preamp	Cq preamp	dCq experimental	copy	log2 copy	cycle	concentration	teor_diff	exp_diff	success
1	RND1 S	1	34.228	33.69	0.538	0.2	-2.39593	15	0.078	1.36	0.822	1
Experimental difference of pre-amplification: ΔCqexperimental = Cqnon-preamp – Cqpreamp = 0.5
Theoretical difference of pre-amplification was calculated as: ΔCqtheoretical = number of pre-amplification cycles – log2(all dilutions during the processing of the sample)
Dilutions during our experiment:
non-preamplified sample: for amplification diluted after RT diluted 4x (2.5 ng RNA eqvivalent/ul), in qPCR 2 ul cDNA in 10 ul of total volume = 5x dilution. Together 20x dilution
pre-amplified sample: for pre-amplification sample diluted 256x (0.39 ng RNA equivalent/ul),in pre-amp reaction 2 ul of cDNA in 10 ul reaction were used= 5x dilution, after pre-amplification reaction diluted 40x, in qPCR 2 ul cDNA in 10 ul of total volume = 5x dilution. Together 256000x dilution
TOTAL dilution for the experiment: 256000/20=12800x
All theoretical differences calculated for our experiment
Theoretical difference	15 cycles	18 cycles	21 cycles	24 cycles
0.078 ng RNA	1.36	4.36	7.36	10.36	dilution of sample causes shift of 8 cycles
0.32 ng RNA	3.36	6.36	9.36	12.36	dilution of sample causes shift of 6 cycles
1.25 ng RNA	5.36	8.36	11.36	14.36	dilution of sample causes shift of 4 cycles
5 ng RNA	7.36	10.36	13.36	16.36	dilution of sample causes shift of 2 cycles
20 ng RNA	9.36	12.36	15.36	18.36	no shift
Theoretical difference:	Example 15 cycles for 0.078 ng RNA
	15 cycles - 5.64 cycle (50x dilution in reaction)- 8 cycles (20 ng diluted 256x) = 1.36
or	15 cycles -log2(12800)= 15 - 13.64 = 1.36
Expression differential	ΔΔCq = ΔCqtheoretical - Δcqexperimental
	ΔΔCq = 1.36 - 0.54 = 0.82
An experiment was classified as a Success because the Expression differential was less than ± 1.5
