# Supplementary material for: Pre-amplification in the context of high-throughput qPCR gene expression experiment
Source: BMC Mol Biol. 2015 Mar 11;16:5. doi: 10.1186/s12867-015-0033-9 (PMC4365555; doi:10.1186/s12867-015-0033-9)
Supplement: Additional file 8: — A standard curve of non-preamplified sample detected by 18S rRNA used in GE Dynamic Array 48.48. [file 12867_2015_33_MOESM8_ESM.xlsx]

## Sheet: Sheet1
Serial dilution (1:7) of unpreamplified blood sample, tested with 18s rRNA in GE Dynamic Array 48.48 (Fluidigm).
	18s rRNA	#dilution		No. of samples:	15
1x	14.3691	4096
8X	16.7418	512		Slope:	-3.66867	<	-3.34254	<	-3.01642
64X	18.9818	64		Intercept:	28.0367	<	29.0135	<	29.9903
512X	24.5269	8		Efficiency:	0.85762	<	0.99147	<	1.12532
4096X	26.7615	1		Residual variance:	0.55757
1x	14.4825	4096		SE(intercept):	0.45215
8X	17.0174	512		SE(slope):	0.15096
64X	19.6209	64		SE(Efficiency):	0.06196
512X	22.0472	8		Confidence:	0.95
4096X	25.9467	1		Critical t-value:	2.16037
1x	13.8641	4096		r2:	0.97417
8X	16.805	512
64X	20.0528	64
512X	21.7296	8
4096X	26.4171	1
